# Supplementary material for: Analyzing Exercise Behaviors during the College Years: Results from Latent Growth Curve Analysis
Source: PLoS One. 2016 Apr 28;11(4):e0154377. doi: 10.1371/journal.pone.0154377 (PMC4849640; doi:10.1371/journal.pone.0154377)
Supplement: S1 File — (XLS) [file pone.0154377.s001.xls]

## Sheet: Supplement_data
sujet	sexe	age	sue1	intent1	intent2	intent3	intent4	intent5	intent6	attitu1	attitu2	attitu3	attitu4	attitu5	attitu6	physac1	physac2	physac3	physac4	physac5	physac6	subj_no1	subj_no2	subj_no3	subj_no4	subj_no5	subj_no6	activ1	activ2	activ3	activ4	activ5	activ6	att_dir1	att_dir2	att_dir3	att_dir4	att_dir5	att_dir6	croy1	croy2	croy3	croy4	croy5	croy6
5	1	17	1	1.33333	1.33333	1	2.33333	3	3	6.625	7.5	9	6	8.25	9	1.5	2.5	1.5	2.5	2	4	7	6.25	7	6.5	7	5.75	1.5	2.5	1.5	2.5	2	4	5.57143	5.14286	4.85714	5	5.14286	5	10.3846	4.53333	3.73333	5.06667	4	2.33333
7	1	24	0	0.333333	0	1.66667	-0.666667	0.666667	-0.333333	0.25	0	1	0.375	0	0	1	1	2	1.5	2.5	3.5	6	4	4	5.25	5	5.5	1	1	2	1.5	2.5	3.5	3.71429	3.57143	4.85714	4.14286	3.71429	4.42857	-0.133333	0	5.73333	-5.86667	-0.666667	-0.384615
8	1	17	4	3	2	2.66667	2	2	3	8.625	3.75	4.125	5.625	7.5	6.375	4	4.5	4.5	3	2.5	4.5	7	6	7	5.75	6	5.66667	4	4.5	4.5	3	2.5	4.5	5.71429	5.42857	4.85714	5.42857	5.42857	6	9.06667	4.33333	5.53333	3.6	10.7333	5.2
12	1	26	3	1.33333	1.33333	0.333333	1.66667	1.33333	3	3.25	6.375	7.625	6.375	8.625	9	3	2.5	2	1	2.5	4	4.25	6	6.25	5.75	5	5	3	2.5	2	1	2.5	4	4.42857	6	5.57143	5.28571	5.42857	4.57143	2.06667	7	6.46667	5.06667	7.2	8.73333
13	1	17	0	0.666667	2	#NULL!	2.33333	1.66667	0.666667	1.625	5.75	#NULL!	2.625	9	3	1	2	#NULL!	2.5	1	3	6	6.25	#NULL!	5.5	7	6.25	1	2	#NULL!	2.5	1	3	4.42857	4.57143	#NULL!	3.71429	6	4.71429	4.46667	2.2	#NULL!	1.13333	11.4	2.33333
14	1	25	0	0.666667	0.333333	1	1	#NULL!	3	5.5	6.625	1.375	1.375	#NULL!	5.375	1	2	1	1	#NULL!	3	6	4.75	5	5	#NULL!	6.75	1	2	1	1	#NULL!	3	5.85714	6	5.57143	5.57143	#NULL!	5.85714	7.8	3.2	2.73333	2.73333	#NULL!	8.26667
18	1	26	2	2.33333	-0.333333	0	2	#NULL!	-2	5.25	2.125	5.125	8.625	#NULL!	0.125	2.5	1	1.5	1.5	#NULL!	3.5	6.66667	4.25	5	5	#NULL!	4.75	2.5	1	1.5	1.5	#NULL!	3.5	6	3.85714	6	5	#NULL!	3.71429	7.26667	0.733333	-4.2	2.8	#NULL!	-6.46667
19	1	31	2	1	1	0.333333	0.666667	2	2	3.75	1.125	2	1.625	-4	3.625	2	3	1.5	1.5	1	3.5	6	5	5.5	5.75	6	6	2	3	1.5	1.5	1	3.5	4.57143	4.14286	4	3.85714	4.57143	4.42857	3.6	3.8	1.33333	0.8	5.33333	3.4
20	1	17	4	3	1	0.666667	0.333333	2	2.33333	3.5	3.375	3	4.375	2.625	5.625	4	4	3	3	4.5	4	6	2.25	4.5	5.25	4.5	3.25	4	4	3	3	4.5	4	#NULL!	4.71429	5.57143	5.28571	5.42857	5.42857	7.53333	2.4	5.26667	3.4	2.4	5.26667
23	1	17	3	1.33333	3	3	3	2.66667	#NULL!	3.5	6.375	3.875	3	5	#NULL!	3	4	2.5	5	3	#NULL!	5.66667	5.75	5.75	4	5	#NULL!	3	4	2.5	5	3	#NULL!	3.71429	5.28571	4.42857	5.57143	5.14286	#NULL!	5.86667	5.4	5.26667	2.86667	1.33333	#NULL!
24	2	18	2	3	3	2.66667	3	2	2	4.375	6.875	7.875	3.5	2.875	7	2.5	4	3.5	4	3	4	5.66667	6.33333	6.75	6.75	6	6.75	2.5	4	3.5	4	3	4	3.71429	5.85714	6	5	6	5.28571	6.6	9.53333	9.8	9.53333	7.13333	8.06667
31	1	17	3	1.33333	#NULL!	2	1.33333	2	2	4.125	#NULL!	3.375	3	4.875	4.875	2.5	#NULL!	3	4	4	4	4.25	#NULL!	5.75	5	4.5	4.5	2.5	#NULL!	3	4	4	4	4.57143	#NULL!	4.57143	4.57143	5	5	4.93333	#NULL!	3.4	2.26667	3.73333	3.73333
37	2	17	5	3	3	3	2	0	3	6.375	6.75	2.625	5.375	-1.125	6.75	4.5	1.5	4	2.5	1.5	4.5	6.75	4	5	6.5	7	7	4.5	1.5	4	2.5	1.5	4.5	5.71429	6	5.42857	4.85714	5.57143	6	7.53333	5.66667	6.06667	6.8	7.53333	10.3333
38	2	17	0	0.666667	0.333333	0.333333	0	0.333333	-2	0.5	1.25	0.75	0	0.5	0.375	1	2	1.5	1.5	1	2	3.25	4.75	5	4	4	4	1	2	1.5	1.5	1	2	3.57143	3.71429	3.85714	#NULL!	4.14286	3.71429	-3.93333	-3.8	-0.533333	-2.73333	-1.33333	-1.2
39	1	16	0	-0.333333	-0.333333	0.333333	0	-0.666667	-1	2.625	3.25	1.5	1.25	-2.25	2.25	1	1.5	1	1.5	0.5	2.5	6.33333	6	5.25	5.75	5.5	5.5	1	1.5	1	1.5	0.5	2.5	4.85714	5.28571	5.14286	4.85714	3.85714	4.14286	3.6	3.93333	4.42857	5.86667	6.06667	-1.4
45	1	17	1	-0.666667	-1	0.333333	-1.33333	2	#NULL!	0.125	1.625	0.625	0.75	1.25	#NULL!	1	2	1.5	1	1.5	#NULL!	5	5.5	4.66667	4.5	5.33333	#NULL!	1	2	1.5	1	1.5	#NULL!	2.71429	4	3.85714	4	3.71429	#NULL!	-0.0666667	0.866667	0.733333	1.13333	1.86667	#NULL!
46	2	17	5	3	2	2.66667	2.66667	3	#NULL!	1.375	3	1.5	0.75	0.75	#NULL!	4.5	4.5	3.5	5	4.5	#NULL!	5	5.25	5.25	4.5	4.25	#NULL!	4.5	4.5	3.5	5	4.5	#NULL!	4.57143	4.71429	4.57143	4.57143	3.71429	#NULL!	5.4	2	2.13333	1.8	1.93333	#NULL!
47	2	17	7	3	3	3	3	2	#NULL!	2	9	9	8.25	9	#NULL!	6	4.5	5	5.5	4	#NULL!	5.5	5.5	5.5	7	7	#NULL!	6	4.5	5	5.5	4	#NULL!	6	5.28571	6	6	6	#NULL!	7.4	9.73333	12	9.33333	11.4	#NULL!
51	1	17	1	1.33333	3	3	3	3	3	5.625	9	8	6	6.125	6.75	1.5	3	4	4	4	3.5	7	7	6	4	5.5	5.5	1.5	3	4	4	4	3.5	6	6	4.57143	5.28571	6	6	8.93333	7.8	7.66667	8.8	7.2	11.4
52	1	17	1	0	-0.333333	0	2	0	#NULL!	6.25	6.5	4.5	-3	4.875	#NULL!	1.5	1.5	1.5	1.5	1	#NULL!	5	3.75	4.5	3	3.5	#NULL!	1.5	1.5	1.5	1.5	1	#NULL!	6	5.71429	5.14286	5.42857	4	#NULL!	4.8	6.13333	2.4	5.06667	4.73333	#NULL!
54	2	17	5	3	0	0.333333	0.333333	1	#NULL!	5.75	3.75	1.25	1.25	0	#NULL!	4	2.5	2	2	0.5	#NULL!	4	4	3.33333	3.33333	4	#NULL!	4	2.5	2	2	0.5	#NULL!	5	4.71429	3.71429	3.71429	4.85714	#NULL!	4.06667	3.46667	3	3	-2.86667	#NULL!
56	1	17	1	3	1.66667	3	1.33333	#NULL!	3	4.5	8.125	1.25	7.875	#NULL!	3	1.5	2.5	2.5	1.5	#NULL!	4.5	6.33333	6	4.75	2.5	#NULL!	4	1.5	2.5	2.5	1.5	#NULL!	4.5	5.14286	6	4	3.71429	#NULL!	5.28571	5.26667	7.8	3.26667	3.26667	#NULL!	1.86667
58	1	17	2	0.333333	1.33333	0.666667	0.333333	2	#NULL!	4	1.5	0.625	0.125	0.375	#NULL!	2	1.5	2	1.5	2.5	#NULL!	5.33333	5.66667	4.33333	4.66667	3.33333	#NULL!	2	1.5	2	1.5	2.5	#NULL!	4.42857	3.71429	4.42857	4.28571	4.28571	#NULL!	0.0666667	-0.666667	2.46667	-1.13333	2.06667	#NULL!
61	1	17	1	3	2	2	3	3	#NULL!	6	5.25	4.5	4.625	9	#NULL!	2	3	2.5	3	3	#NULL!	5	6.5	5.5	7	7	#NULL!	2	3	2.5	3	3	#NULL!	5	5.14286	5	6	3.85714	#NULL!	6.46667	10.8667	11.6	10.3333	11	#NULL!
62	2	17	2	1	1.33333	2	2	2	#NULL!	5.5	4.5	1.375	3.75	3.125	#NULL!	2	3.5	2.5	4	2.5	#NULL!	5.5	6	5	4.75	4.75	#NULL!	2	3.5	2.5	4	2.5	#NULL!	4.28571	3.71429	4.57143	4.57143	5	#NULL!	6.2	8.06667	6.2	4.66667	7.73333	#NULL!
63	1	18	1	-0.666667	-2	-2	1.33333	1	-3	3.625	6.75	7.125	5.25	6.25	6.625	1	1.5	1.5	1.5	0.5	3	6.25	5.75	6.5	6.25	6.5	6.75	1	1.5	1.5	1.5	0.5	3	5.14286	4.28571	4.85714	5	4.42857	3.57143	3.13333	2	4.06667	2.66667	3.46667	-1.73333
64	1	18	1	2.33333	1	3	3	3	#NULL!	6.5	5	4.625	6.25	7.5	#NULL!	2	3	3	2.5	3	#NULL!	5.5	6.25	6.33333	7	6.66667	#NULL!	2	3	3	2.5	3	#NULL!	3.85714	4.57143	5.28571	5.85714	5.71429	#NULL!	7.4	5.26667	7.53333	9.26667	11.2	#NULL!
65	1	22	1	1	0	0.666667	0.333333	#NULL!	2.66667	4.125	6.125	4.75	3.875	#NULL!	7.125	1.5	2.5	1.5	3.5	#NULL!	3	6.33333	5.5	6.5	6	#NULL!	4.5	1.5	2.5	1.5	3.5	#NULL!	3	5	5	4.57143	4.71429	#NULL!	6	4.4	2.33333	3.86667	2.06667	#NULL!	7.46667
67	1	17	5	3	3	2.66667	3	2	2.33333	7.875	8.625	0.75	5.25	8.25	9	4	5	4	4	4	4.5	6	6.25	5.75	5	4	3.5	4	5	4	4	4	4.5	4.28571	5.28571	5.14286	5.42857	5	5.28571	6.06667	10.9333	-14.6	6.86667	8.13333	0.0666667
74	2	17	1	-0.666667	1	1	0.333333	-0.666667	0.333333	1.5	0.125	1.375	1.75	2.375	1.625	2	2.5	1	1.5	2	2.5	4.66667	3.25	4.25	4.66667	4	4.5	2	2.5	1	1.5	2	2.5	4.28571	#NULL!	3.42857	3.71429	4	2.57143	3.4	0.333333	0.0666667	-0.2	2.13333	-3.33333
76	1	17	0	1.33333	-2	0	-0.333333	0.333333	1.66667	7.125	3.75	3.375	4.5	4.25	4.25	1	1.5	0.5	1	0.5	4	5.75	5.5	5.75	6	#NULL!	#NULL!	1	1.5	0.5	1	0.5	4	6	4.42857	4.85714	4.85714	4.42857	4.42857	4.86667	7.73333	4.33333	2.4	4	6.13333
79	1	17	3	2	0.666667	2	0.333333	1.33333	0	1.125	2.125	2.875	2.375	1.125	2.5	2.5	1.5	1	2	1	2.5	5.25	3.5	5.25	4.25	3.75	4.25	2.5	1.5	1	2	1	2.5	5.28571	4.71429	4.71429	4.42857	4.85714	4.42857	5.4	2.8	3.26667	2.73333	1.8	1
81	1	17	5	3	1.33333	2	2	3	2	1	3.125	3.625	3.25	2.75	2.375	5	4.5	4	4.5	4.5	4.5	5.33333	5.5	4.75	3.75	#NULL!	#NULL!	5	4.5	4	4.5	4.5	4.5	4.71429	4.57143	5	4.71429	5.42857	5.42857	1.33333	2.73333	0.933333	6.53333	7.33333	6.8
83	1	17	1	-2.66667	2.33333	2.66667	2.33333	2	2	3	8.625	8.625	7.875	7.5	7	1.5	2.5	3	1.5	3.5	2.5	5.25	5.5	5.5	5	5.25	4.75	1.5	2.5	3	1.5	3.5	2.5	3.57143	5.57143	3	4.14286	5.42857	4.57143	0	2.06667	3.46667	2.06667	5.4	1.86667
85	1	17	2	3	2.33333	2	2	1.66667	#NULL!	2.625	3.5	3.75	4.625	4.5	#NULL!	2	2	2.5	2	1.5	#NULL!	4	6	6.66667	5.25	6.75	6.75	2	2	2.5	2	1.5	#NULL!	#NULL!	4.28571	3.85714	4.57143	4.42857	#NULL!	7.86667	4.4	2.73333	6.53333	6	#NULL!
86	1	16	2	0.666667	0	2	2	2.33333	3	-3.125	2.25	1.125	4.625	0.375	1.75	2.5	2.5	2	3	4	4	6	5.25	6	5.5	6.25	#NULL!	2.5	2.5	2	3	4	4	4.85714	4.71429	4.28571	4.85714	5.14286	5.14286	3.4	0.733333	1.6	4.86667	2.93333	1.13333
89	2	17	5	3	#NULL!	2	3	3	3	4.875	#NULL!	6.875	4.875	5.75	3.875	5	#NULL!	4.5	5	4.5	5.5	4.5	4	2.75	5.33333	4	5	5	#NULL!	4.5	5	4.5	5.5	5.14286	#NULL!	5.71429	5.85714	6	5.85714	3.53333	#NULL!	6.86667	5.93333	1.33333	1.26667
90	2	17	3	3	2	2	#NULL!	0.666667	2	3.5	0.5	0	#NULL!	1.75	0	3.5	5	3.5	#NULL!	2.5	4	6.33333	#NULL!	6	5.25	6.66667	5.75	3.5	5	3.5	#NULL!	2.5	4	4.71429	5.42857	3.85714	#NULL!	3.42857	3.57143	1.53333	0.666667	4.73333	#NULL!	2.8	0
91	1	17	3	2	1	3	3	2.66667	2.33333	6.75	8.625	9	9	7.875	6.75	2.5	1	0.5	2.5	2.5	3.5	6.25	4	4	#NULL!	6	4	2.5	1	0.5	2.5	2.5	3.5	4.28571	3.57143	5	5	5	5	5.2	5.13333	4.53333	4.26667	4	3.53333
94	1	17	3	3	1.66667	#NULL!	2.33333	2.66667	3	3.125	2.125	#NULL!	3.875	5	5.5	3	2	#NULL!	4	2	4	6	6.5	5.5	5	5.5	6.5	3	2	#NULL!	4	2	4	5	4.28571	#NULL!	5	4.57143	5.14286	2.06667	2.06667	#NULL!	7.8	2.53333	3.2
95	2	17	2	-0.333333	-1	0	-1.33333	1	-2.33333	0.625	0.5	0.75	-0.75	-0.625	0.375	3	1	1.5	3	2.5	4	6	4.75	#NULL!	4.75	5	5.33333	3	1	1.5	3	2.5	4	3.71429	4.14286	3.42857	4.14286	4.57143	3.57143	0.0666667	-1.13333	-1.6	-1.13333	0.666667	-1.4
99	1	17	1	-1.33333	-0.333333	0.333333	-1	0.666667	-1.33333	3.25	5.625	5.75	2.875	4.25	6	1	1	1.5	2.5	1	3.5	3.5	3.75	3.25	3.25	3.25	5.25	1	1	1.5	2.5	1	3.5	4.28571	4.57143	4.42857	3.28571	4.14286	4	-1.2	0.733333	1.8	3.06667	-0.333333	1.06667
100	1	17	1	2	3	2	2	2.66667	3	3.5	6.375	7.125	9	9	8.625	1.5	4.5	2.5	3	2	3.5	6	6.75	7	6	5.25	6	1.5	4.5	2.5	3	2	3.5	3.71429	5	3.71429	4.14286	4.85714	5.42857	2.86667	5.33333	5.66667	5.8	5.06667	6
101	1	17	3	3	3	3	0.666667	2.33333	2.33333	4.125	5.25	3.5	7.375	3.875	3.875	3.5	2.5	3.5	2.5	0.5	1.5	7	6	4.75	6.75	3	3.75	3.5	2.5	3.5	2.5	0.5	1.5	3.85714	6	5	5.14286	4	4	7.66667	6	6.33333	2.86667	3.46667	3.46667
103	2	17	3	2	1.33333	1.66667	1	3	-1	1.5	-6.375	2.625	2.75	4.125	3.125	3.5	3.5	2	2	2.5	3	5.25	5.75	5.5	5.75	5.5	5.5	3.5	3.5	2	2	2.5	3	4.14286	4.85714	4.71429	3.85714	5	4	4.46667	2.2	0.266667	2.33333	1.93333	0.6
104	1	17	4	3	3	3	3	2	3	2.5	2.5	1.875	8.25	5.375	6.25	3.5	3.5	5	4.5	4	5	5	5.75	5.25	6	5	5.75	3.5	3.5	5	4.5	4	5	6	6	5	6	5.85714	6	5.46667	5.6	2.66667	8.2	5.13333	3.33333
105	1	17	1	2.33333	3	3	3	3	3	3.375	4.25	3.625	6.25	5.125	5.875	2	3.5	3.5	4	2	5	7	7	6	7	7	5.75	2	3.5	3.5	4	2	5	5.14286	5	4.42857	4.28571	5.14286	1.71429	5.4	1.53333	1.86667	2.66667	3.06667	3.13333
106	1	16	2	3	3	3	3	2.33333	2.33333	4.25	3.25	4.625	3	1.25	4	2.5	4	3.5	5	3.5	4.5	5	4.75	4.75	4.66667	5.25	3.75	2.5	4	3.5	5	3.5	4.5	4.42857	5	4	4	5	5.14286	4.53333	1.13333	1.66667	1.26667	1.6	0.466667
114	1	23	5	3	2	1	3	3	3	7.875	8.25	8.625	9	9	9	4.5	2.5	4.5	3.5	4.5	4.5	5.25	5.75	6	5	4.75	4.75	4.5	2.5	4.5	3.5	4.5	4.5	5.85714	4.71429	4.57143	5.42857	5.42857	5.28571	6.61538	5.46667	7.93333	2.13333	8.66667	8.46667
115	2	28	3	1.33333	2	#NULL!	1	2.66667	2	4.25	3.25	#NULL!	3.25	5.625	7.875	3.5	3	#NULL!	3.5	3.5	4.5	6.5	6	5.75	6	5.75	7	3.5	3	#NULL!	3.5	3.5	4.5	5	5.42857	#NULL!	5.28571	5.14286	5.42857	6.26667	6.66667	#NULL!	5.26667	6.06667	2.78571
116	1	17	4	3	3	3	2	3	0	0.875	1	3.625	3.75	4.875	3.5	4	3.5	4.5	2.5	3	2.5	5.66667	3.75	#NULL!	2	4.75	3	4	3.5	4.5	2.5	3	2.5	4.71429	4.57143	4.42857	4.71429	4.71429	4.71429	5.8	4.4	4.13333	2.93333	4.4	4.73333
119	2	17	3	3	3	3	3	3	3	7.875	7.875	7.125	3.8625	7.875	6.625	3	3.5	4	3.5	3	3.5	4	4.75	4.5	4.75	4.25	4	3	3.5	4	3.5	3	3.5	2.42857	5.57143	6	5.57143	5.14286	5.42857	7.2	5.8	5.2	3.26667	6.26667	5.4
120	2	17	3	3	0	1.33333	1.33333	2.66667	#NULL!	5.625	4.75	7.5	7.5	8.25	#NULL!	3	2	3	3	2.5	#NULL!	4.33333	3.66667	5.33333	5.66667	7	6.5	3	2	3	3	2.5	#NULL!	5.85714	3.71429	5.42857	5.42857	5.71429	#NULL!	4.53333	3.8	6.46667	6.46667	9.06667	#NULL!
127	2	26	2	1	2	1.66667	3	2	2	3.5	4	3.5	3.75	3.25	4.125	2.5	2	2.5	2	4.5	3.5	6	4.75	7	7	#NULL!	#NULL!	2.5	2	2.5	2	4.5	3.5	3.71429	4.14286	5	5.85714	5	4.85714	2.4	-1.66667	2.93333	3	4.06667	3.8
129	1	18	2	-1.33333	1.66667	1.33333	3	2	3	4.125	4.875	4.5	9	9	9	2.5	2.5	2.5	3	2	3	4.66667	4	4.5	4.75	#NULL!	7	2.5	2.5	2.5	3	2	3	4.42857	4.42857	5.28571	6	5.14286	3.85714	6.13333	2.6	9	7.33333	6.93333	9.86667
130	2	17	1	-1.66667	-2	-2.33333	-2	1	#NULL!	-0.25	0.75	-0.75	-0.5	0.625	#NULL!	1.5	3	0.5	1	0.5	#NULL!	4.5	2.5	2.5	2.5	5.25	2.5	1.5	3	0.5	1	0.5	#NULL!	3	2.85714	2	2.85714	2.85714	#NULL!	-2.53333	-2.86667	-5.28571	0.333333	-2.5	#NULL!
131	1	17	0	0	-0.333333	0	0	0.333333	#NULL!	2.375	0.25	1.25	1.25	1.75	#NULL!	1	2	2	2	2	#NULL!	2.5	3	3	3.25	4	#NULL!	1	2	2	2	2	#NULL!	4.28571	4.28571	4.42857	4.42857	4.42857	#NULL!	2.73333	-1.8	-0.133333	-0.133333	1.53333	#NULL!
133	2	17	2	1	0.333333	-1	0.666667	0.666667	0	0.75	3.75	1.5	1.875	3.5	2.5	2	1	1.5	1	1	3	4	4.25	4	4	#NULL!	#NULL!	2	1	1.5	1	1	3	4.28571	5	5	4.57143	5.14286	4.57143	0.533333	2.13333	1.86667	1.6	2.53333	0.6
135	1	17	1	1	-0.333333	#NULL!	1	#NULL!	3	1.625	2.75	#NULL!	5.875	#NULL!	1.125	1.5	1	#NULL!	1	#NULL!	4.5	5.33333	5	5.25	6	#NULL!	5.75	1.5	1	#NULL!	1	#NULL!	4.5	4.28571	4.28571	#NULL!	4.28571	#NULL!	6	1.66667	1.33333	#NULL!	1.73333	#NULL!	2.8
141	1	17	0	2.66667	1.33333	2.66667	1.33333	2.66667	2.66667	4.5	5.25	5.375	5.375	5.25	5.375	0.5	3	2	1.5	2.5	3.5	3	6	#NULL!	5	#NULL!	3	0.5	3	2	1.5	2.5	3.5	5.14286	6	5.71429	5.14286	5.57143	5.57143	2.13333	11.2667	4.6	2.13333	1.6	3.53333
142	1	17	3	2.66667	2	2.33333	3	2	3	3.5	6	4.75	4.875	3.875	5	3	3	4	3.5	4	4	5.5	6.5	5.5	4.75	5.75	5	3	3	4	3.5	4	4	5	5.14286	5.28571	5.57143	5	5.71429	6.4	5.73333	5.93333	3.8	7.46667	3.66667
143	1	17	4	3	1.33333	2	2.33333	1.33333	1.66667	2.5	2	1.625	3.5	2.125	2.375	3.5	4	4	4	4	4	5.75	5.66667	5.75	5.5	4.5	5.5	3.5	4	4	4	4	4	4	4.14286	3.42857	4.57143	5.28571	5.14286	6.46667	4.53333	3.86667	3.13333	4.6	2.13333
144	1	17	0	2	2	2.33333	2	2	#NULL!	7.125	7.875	9	3.25	3.75	#NULL!	1	3	3	2.5	1.5	#NULL!	5.75	5.5	5.5	3.5	7	4.5	1	3	3	2.5	1.5	#NULL!	4.71429	5.14286	5.28571	4.71429	5	#NULL!	10.1333	7.53333	8.26667	1	4.86667	#NULL!
145	1	16	3	3	3	2.66667	3	3	#NULL!	5.875	5	4.75	5.625	5.125	#NULL!	3.5	2.5	1.5	3	2.5	#NULL!	6.5	5.75	7	5	6	#NULL!	3.5	2.5	1.5	3	2.5	#NULL!	4.85714	4.85714	4.28571	5.14286	5.14286	#NULL!	2.93333	3	4.46667	1.93333	2.8	#NULL!
147	2	17	5	2	2	2	2.66667	3	#NULL!	1.625	2.5	2.25	1.875	3	#NULL!	4.5	3.5	4	5	4.5	#NULL!	5.25	5.75	5.5	5.25	#NULL!	#NULL!	4.5	3.5	4	5	4.5	#NULL!	4.71429	5	6	6	5.28571	#NULL!	3.2	1.2	0.133333	5	2.8	#NULL!
149	1	17	3	2	0.666667	1	1.66667	0.333333	2	4.375	-3.75	0.25	3.125	3	3	3	3	2	4	2.5	4.5	4.25	4	4.75	3.75	#NULL!	#NULL!	3	3	2	4	2.5	4.5	5.28571	4.14286	4.71429	4	4.71429	4.85714	5	5	1.2	3.33333	1.33333	2.26667
152	2	17	3	3	-3	#NULL!	1	2	1.66667	2.25	6.75	#NULL!	-3	2.625	8.625	3	1.5	#NULL!	2	3	2.5	5.75	4.75	5	4.5	#NULL!	5.25	3	1.5	#NULL!	2	3	2.5	4.14286	5.71429	#NULL!	4.42857	4.57143	5	2	7.33333	#NULL!	3.6	2.28571	2.66667
153	2	17	5	3	3	3	3	2	#NULL!	3.875	3.625	5.125	4	6	#NULL!	5	5	5.5	5	5	#NULL!	5.33333	7	#NULL!	7	4.5	6.66667	5	5	5.5	5	5	#NULL!	5.28571	5.71429	5.71429	5.57143	5.28571	#NULL!	6.06667	9.53333	5.33333	5.33333	2.33333	#NULL!
155	1	25	0	-3	-3	#NULL!	2.66667	1	0	4.5	3.625	1.25	2	3.625	2	0.5	1	0	0.5	0.5	1.5	5.5	5.5	4	4.75	#NULL!	#NULL!	0.5	1	0	0.5	0.5	1.5	3.85714	3.71429	3.14286	3.14286	2.14286	3.28571	1	-2.4	-3	-4.6	-5.46667	-6.06667
156	1	17	2	0	0	-0.333333	-1	0.333333	2.33333	-0.875	1.5	0.75	0.5	0.875	3.5	2.5	2.5	2.5	2.5	2	1.5	1.75	4.25	1.75	1	4.75	2.5	2.5	2.5	2.5	2.5	2	1.5	4	4.28571	4.85714	5	4.14286	3.85714	-0.466667	-3	-2.2	-0.133333	-0.466667	2
158	1	16	4	1.33333	1.33333	#NULL!	#NULL!	-3	3	2.25	2.625	#NULL!	#NULL!	2.25	6.25	3.5	2.5	#NULL!	#NULL!	3.5	3.5	4.5	5	6	4.75	#NULL!	4	3.5	2.5	#NULL!	#NULL!	3.5	3.5	3.85714	4.57143	#NULL!	#NULL!	4.28571	5	5.86667	7.33333	#NULL!	#NULL!	3.86667	1.4
165	1	17	2	2	-1.33333	#NULL!	#NULL!	2	-0.333333	1.375	7.375	0.875	#NULL!	3.75	3	3	3.5	2	#NULL!	2	4	3.75	3.5	#NULL!	#NULL!	#NULL!	6	3	3.5	2	#NULL!	2	4	5.57143	2.71429	4.71429	#NULL!	5.42857	4.85714	2.73333	9.53333	2.6	#NULL!	1.86667	2.46667
168	1	16	3	2.66667	2.66667	2.33333	2.66667	3	2.66667	4.5	7	6.25	4	3.375	5.875	3	3.5	2.5	3	4.5	3	5.33333	4.25	5	#NULL!	#NULL!	6	3	3.5	2.5	3	4.5	3	5	5.85714	5.71429	5.42857	4.14286	6	3.66667	7.86667	5.4	6.73333	5.46667	9.33333
169	1	17	3	1	0.333333	0.666667	1.33333	1	2	3.375	2.25	2.125	2	2.25	2	2.5	2	2	2	2	3	5.25	5.25	4.75	5.25	6	5.75	2.5	2	2	2	2	3	4.57143	4.28571	4.42857	4.71429	4.57143	4.71429	3.33333	1.93333	0.333333	1.66667	1.73333	3
171	2	17	5	3	3	3	3	3	3	5.875	5.5	5.375	3.875	4	3.25	3.5	4.5	5	5	4.5	5	6.5	6.5	5.75	5.25	#NULL!	5	3.5	4.5	5	5	4.5	5	5.28571	5.14286	5.71429	5.57143	4.42857	5.57143	3.46667	3.93333	4.8	4.46667	4	2.46667
172	1	17	2	-2	-0.666667	-3	-2.33333	-0.666667	-1.33333	3.75	6.375	3.375	0.125	2.5	5.375	2	3	2.5	1.5	3	4	5	4.25	6.33333	4.66667	6	5.33333	2	3	2.5	1.5	3	4	4.85714	5.14286	4.28571	4.42857	4.57143	5.14286	-0.866667	3.6	1.53333	2	1.2	0.933333
173	1	17	3	2.66667	2.66667	3	2	2.33333	3	5.5	6.5	5.5	2.75	4.25	8.625	3.5	3.5	3	3.5	4.5	4.5	5.5	5.75	4.75	5.5	3.5	5.75	3.5	3.5	3	3.5	4.5	4.5	4.85714	5.14286	5.14286	5.14286	5.57143	5.85714	4.33333	6.53333	3	1.86667	4.73333	7.4
174	2	16	0	0.666667	3	2.66667	#NULL!	1	2	3	5	6.75	#NULL!	1.5	6.375	1.5	3.5	3	#NULL!	1.5	3.5	4.25	4.25	5.5	4.25	2.75	6.25	1.5	3.5	3	#NULL!	1.5	3.5	4.42857	3.85714	4.42857	#NULL!	4.42857	4.14286	4.53333	7.6	5.6	#NULL!	1.06667	3.53333
175	2	16	3	3	0.666667	2.66667	3	3	2.33333	4.875	2.125	6.875	5	4.25	5.25	3.5	4	3	3	3.5	3.5	3.25	5.5	4.25	#NULL!	4	3.25	3.5	4	3	3	3.5	3.5	4	5	4.57143	5	5	5	4.53333	3.53333	7.2	2	3.86667	3.73333
178	1	17	3	1.66667	3	#NULL!	3	3	3	5.625	6.375	4.375	4.75	3.875	4.25	2.5	3.5	0	3.5	4.5	4.5	4.75	4	4	4	6	5.25	2.5	3.5	0	3.5	4.5	4.5	5	5.28571	4	4.71429	4.85714	4.71429	1.86667	5.2	4.8	3.73333	4.26667	1.26667
179	1	17	3	3	1.33333	2	2	2	3	6.75	6.375	8.25	4.75	-4.25	7.75	3.5	3	3.5	3	3.5	5	5.75	4	2.25	2	5.25	3.75	3.5	3	3.5	3	3.5	5	5.57143	4.57143	5.85714	4.57143	5.28571	5.14286	2.93333	4.73333	8.86667	6.86667	3.86667	5.33333
181	1	17	2	0.333333	0.666667	-0.333333	0	1.33333	2	1.375	3.75	2.875	4.5	3.75	1.375	2.5	2.5	2.5	2.5	2	3	6.25	5.25	5.75	5.75	#NULL!	5	2.5	2.5	2.5	2.5	2	3	4.85714	4.57143	4.14286	4.57143	5	5	3.4	5.93333	1.33333	2.2	2.06667	1.73333
182	1	17	0	2	0.333333	0	0	-0.666667	#NULL!	1	3.375	-3.75	1.375	2.875	#NULL!	1	1.5	1.5	1.5	1	#NULL!	2.5	7	5.5	5.33333	5.66667	5.25	1	1.5	1.5	1.5	1	#NULL!	4.28571	5.14286	4.85714	4.71429	4.42857	#NULL!	0.4	7.26667	4	1.2	6.46667	#NULL!
183	1	30	7	-1.66667	#NULL!	#NULL!	0	3	0	-0.5	#NULL!	#NULL!	-1.25	-3.125	1.5	4	#NULL!	#NULL!	2	3.5	4	2.5	4.66667	3.33333	4	2.5	#NULL!	4	#NULL!	#NULL!	2	3.5	4	3	#NULL!	#NULL!	3.57143	4	4	3	#NULL!	#NULL!	-2.4	6.66667	4.66667
185	1	17	3	3	3	3	3	3	3	7.875	8	8.375	7.5	6.875	5.875	3	3	3.5	4	3	5	3.25	#NULL!	#NULL!	5.5	#NULL!	3.5	3	3	3.5	4	3	5	3.71429	5.28571	6	6	6	6	8.33333	7.13333	6.2	9.73333	6.93333	3.66667
186	1	17	1	1.66667	3	3	3	2.33333	2	3.875	3.25	5.25	2	2.375	3.875	1.5	2	3	4	3.5	4	7	7	7	7	5.25	7	1.5	2	3	4	3.5	4	4.85714	4	5.71429	3.85714	5.14286	4.28571	1.13333	3.73333	3	2.8	2.26667	1.06667
189	1	17	2	1.66667	-0.666667	-0.333333	0.666667	0.666667	1.33333	1.25	3.125	2	3.375	1.875	3.5	2	1.5	1	1	1	3	5.25	5.75	5.5	4.5	#NULL!	6	2	1.5	1	1	1	3	3.71429	4.57143	4.14286	4.42857	4.42857	4.28571	2.6	0.6	1.26667	0.933333	-0.333333	-5.06667
192	1	17	3	3	3	3	3	3	#NULL!	3.5	7.875	9	9	6.75	#NULL!	3	3	3.5	3.5	5	#NULL!	5.5	5.25	4.75	5.5	#NULL!	5.75	3	3	3.5	3.5	5	#NULL!	4.57143	6	5.57143	5.57143	5.14286	#NULL!	-5.4	5.06667	-6.66667	-6.66667	2.57143	#NULL!
199	1	17	4	2.66667	3	2.66667	3	3	1.66667	5	8.625	4	5.375	4.375	4.875	3.5	3.5	2.5	3.5	3	3	4.33333	6	1	1	#NULL!	#NULL!	3.5	3.5	2.5	3.5	3	3	5.28571	6	6	4.57143	2.71429	4.57143	6.13333	5.2	4	7.4	3.6	-1.2
203	1	18	3	0.333333	0.666667	#NULL!	#NULL!	1.33333	0	3.75	1.25	#NULL!	#NULL!	0.375	3.5	2.5	2.5	#NULL!	#NULL!	3	4	3.5	1.75	2.5	3.75	#NULL!	3.5	2.5	2.5	#NULL!	#NULL!	3	4	3	4	#NULL!	#NULL!	4	3.71429	-0.0666667	0.266667	#NULL!	#NULL!	0.333333	2.86667
204	1	17	2	1.66667	0	0.333333	-0.333333	1.33333	3	3.75	4.5	3.75	4	5	6.375	2	2	2.5	2.5	0.5	4	5.25	6	#NULL!	#NULL!	5.5	4	2	2	2.5	2.5	0.5	4	4.57143	5	4.14286	4.42857	4.85714	5.14286	5.66667	4.66667	4.33333	3.4	5.53333	7.4
205	2	17	6	3	3	#NULL!	3	3	3	9	9	#NULL!	9	9	9	5	3.5	#NULL!	4.5	3.5	4.5	5	5.75	5.25	4.5	7	4.5	5	3.5	#NULL!	4.5	3.5	4.5	6	6	#NULL!	6	6	6	4.4	-0.933333	#NULL!	9.26667	9.8	6.06667
208	2	17	4	3	3	2.66667	3	3	3	2.875	6.75	8.625	9	7.125	8.625	4.5	4.5	4	4.5	1	4.5	7	1	#NULL!	6.25	#NULL!	7	4.5	4.5	4	4.5	1	4.5	2.42857	5.85714	6	5.85714	3.85714	6	10.1333	6.06667	10.1333	7.86667	6.8	6.4
209	2	17	5	3	3	#NULL!	3	3	#NULL!	4.75	4.875	5.5	4.5	5.625	#NULL!	5	5	5	5	2.5	#NULL!	6.33333	7	7	7	4	5.25	5	5	5	5	2.5	#NULL!	5.57143	5.14286	4.85714	6	5.28571	#NULL!	4.33333	3.6	4	3.26667	3.42857	#NULL!
212	2	16	3	1.66667	1.33333	1.33333	1.33333	1.33333	2	1.625	3.125	2.57143	2.5	1.875	1.75	3	2.5	2.5	2.5	3.5	3	4	3.5	4.25	4.5	#NULL!	#NULL!	3	2.5	2.5	2.5	3.5	3	4.42857	5	5	5	4.85714	3.71429	1.26667	4.86667	1.66667	1.66667	1.93333	2.2
213	1	17	1	2.66667	2.66667	2.33333	2.33333	3	3	-1.625	0.75	3.375	0.875	3.375	6	1	2.5	1.5	1	0.5	4	4.66667	5.66667	5	5	6.25	5	1	2.5	1.5	1	0.5	4	3.71429	4.57143	4.28571	3.85714	4.28571	5.42857	2.33333	-5.06667	-2.66667	-7.13333	0.466667	11.1333
220	1	17	2	2	1	2	1.66667	3	2	5.5	4.75	1.75	5.5	3.5	6.25	2	3	1.5	3	1	4	4.75	5.75	5.25	4.75	#NULL!	6	2	3	1.5	3	1	4	5.14286	5.71429	4.28571	5.28571	4.71429	5.14286	6.86667	4.53333	1.06667	6	3.93333	2.93333
224	1	18	1	2	-2	2.66667	0.333333	0.666667	0.333333	8.625	7.125	1.25	3.75	1	1.75	2	2	2	1.5	2	1.5	5.25	5.25	4.25	6.5	#NULL!	6	2	2	2	1.5	2	1.5	4.57143	3.85714	4.42857	5.14286	4.85714	4.42857	6.93333	4.53333	1.26667	5.46667	4.46667	1
227	1	18	1	-0.666667	1.66667	1.66667	1.66667	0.666667	2.66667	3.25	6	5.375	4.875	2.625	3.25	1.5	2.5	2.5	4.5	2.5	3.5	6.66667	3.25	6	6.75	#NULL!	4.5	1.5	2.5	2.5	4.5	2.5	3.5	3.57143	6	4.42857	5.57143	5.42857	5	6.46667	3.73333	6.33333	6.06667	2.66667	2.64286
232	2	17	5	2	3	3	2.66667	2	2.66667	3.375	7.125	9	6.75	6.625	9	4.5	4.5	5.5	4.5	4	3.5	4.75	5.5	7	6.25	#NULL!	6	4.5	4.5	5.5	4.5	4	3.5	5	6	6	6	6	6	6.6	7.53333	8.73333	9.13333	6.33333	6.73333
233	2	18	2	1.66667	1.33333	0.333333	2	#NULL!	2.66667	5.375	1.875	2.75	3.375	#NULL!	5.25	2	3	3	2.5	#NULL!	4	5.5	2.5	6	4.5	#NULL!	6.5	2	3	3	2.5	#NULL!	4	5.85714	4.14286	4.71429	4.14286	#NULL!	5	8.46667	5.4	4.06667	2.86667	#NULL!	4.4
237	1	18	1	0.333333	2	2	2	2	#NULL!	1.25	0.5	3.25	1.75	0.5	#NULL!	1	4	4.5	4.5	4	#NULL!	5.5	6.33333	5.66667	5.5	#NULL!	6.25	1	4	4.5	4.5	4	#NULL!	4.28571	5.14286	4.42857	4.14286	4.14286	#NULL!	0.933333	-1.53333	-0.866667	2.33333	3.2	#NULL!
245	2	17	3	3	1	-2	-0.333333	1.33333	0.666667	2.25	1.75	0.5	0.875	1.25	0.5	3	1.5	1.5	1.5	4	2.5	7	4.5	6	4.75	#NULL!	#NULL!	3	1.5	1.5	1.5	4	2.5	5.85714	4.57143	4.14286	4.14286	3.71429	4.14286	4.53333	1.13333	1.53333	0.133333	3.06667	1.73333
250	1	17	1	#NULL!	#NULL!	0	-1.33333	#NULL!	-0.666667	5.375	#NULL!	#NULL!	1.125	#NULL!	2.5	1	#NULL!	2	1	#NULL!	2	5.5	5.5	5	5.5	#NULL!	5.25	1	#NULL!	2	1	#NULL!	2	4.28571	4.57143	#NULL!	3.57143	#NULL!	3.71429	5.66667	-0.0666667	#NULL!	#NULL!	4.73333	1.66667
253	2	18	#NULL!	3	#NULL!	#NULL!	#NULL!	1	3	9	#NULL!	#NULL!	#NULL!	9	9	5	5.5	#NULL!	#NULL!	5.5	5.5	#NULL!	#NULL!	5.75	4	#NULL!	3.25	5	5.5	#NULL!	#NULL!	5.5	5.5	3.85714	6	#NULL!	#NULL!	5.28571	6	10	#NULL!	#NULL!	#NULL!	5.8	7.6
256	1	17	3	#NULL!	#NULL!	1	1	1.33333	1.33333	5	#NULL!	#NULL!	5.25	1.75	1.75	2.5	1.5	#NULL!	#NULL!	3	3	5.5	7	#NULL!	#NULL!	#NULL!	6.25	2.5	1.5	#NULL!	#NULL!	3	3	5	4.42857	#NULL!	5.28571	3.85714	3.85714	4.8	4.46667	#NULL!	#NULL!	5.93333	5.93333
258	2	18	1	#NULL!	#NULL!	2	0.333333	3	1	0.75	#NULL!	#NULL!	-3.875	3.25	2.375	1.5	1	#NULL!	#NULL!	3.5	3	#NULL!	#NULL!	6	4.33333	6.33333	#NULL!	1.5	1	#NULL!	#NULL!	3.5	3	3.14286	4.71429	#NULL!	4.57143	4.28571	4.42857	2.46667	0.8	#NULL!	#NULL!	-0.8	-1
266	1	17	2	-1.33333	0.666667	#NULL!	#NULL!	1.33333	-0.666667	1.125	0	#NULL!	#NULL!	6.125	1	1.5	2.5	#NULL!	#NULL!	3	2.5	#NULL!	#NULL!	5.5	5.5	5.75	#NULL!	1.5	2.5	#NULL!	#NULL!	3	2.5	#NULL!	#NULL!	#NULL!	#NULL!	2.85714	2.85714	-1.4	-2.2	#NULL!	#NULL!	-0.133333	-6.66667
267	2	17	3	2	1.66667	#NULL!	#NULL!	2.33333	0.666667	5.625	5.25	#NULL!	#NULL!	9	5.25	3.5	3.5	#NULL!	#NULL!	3	4	#NULL!	#NULL!	5.5	6.25	6.25	6	3.5	3.5	#NULL!	#NULL!	3	4	4.14286	4.42857	#NULL!	#NULL!	4.42857	4.42857	6.13333	4.26667	#NULL!	#NULL!	3.8	5.8
275	1	21	1	-0.666667	-0.666667	#NULL!	#NULL!	0.666667	2	2.625	2.625	#NULL!	#NULL!	2.375	2.125	1.5	1.5	#NULL!	#NULL!	1	2	#NULL!	#NULL!	6.25	4.5	6.25	5.75	1.5	1.5	#NULL!	#NULL!	1	2	4.28571	#NULL!	#NULL!	#NULL!	4.42857	4.42857	-3.6	-6.33333	#NULL!	#NULL!	-1.6	-0.733333
291	1	18	2	0.333333	1.33333	#NULL!	#NULL!	3	-0.333333	3.375	4.625	#NULL!	#NULL!	9	0.625	2	1.5	#NULL!	#NULL!	1	3	#NULL!	#NULL!	5.5	5.5	6.25	6.25	2	1.5	#NULL!	#NULL!	1	3	5	4.57143	#NULL!	#NULL!	4.57143	4.42857	10.4667	6.8	#NULL!	#NULL!	5.73333	1
292	2	20	0	1.66667	2	#NULL!	#NULL!	2	1.33333	3	3.25	#NULL!	#NULL!	3	3.25	0.5	2.5	#NULL!	#NULL!	3.5	3.5	#NULL!	#NULL!	7	6.75	6.25	5.5	0.5	2.5	#NULL!	#NULL!	3.5	3.5	4.42857	6	#NULL!	#NULL!	4	4.85714	3.06667	4.53333	#NULL!	#NULL!	5	0.8
303	2	17	1	1.66667	0.666667	#NULL!	#NULL!	3	-0.333333	3	0.75	#NULL!	#NULL!	1.75	1	2	1.5	#NULL!	#NULL!	1	3.5	#NULL!	#NULL!	6	5.75	6.25	6.25	2	1.5	#NULL!	#NULL!	1	3.5	5.14286	#NULL!	#NULL!	#NULL!	5	4.71429	5.53333	0.2	#NULL!	#NULL!	0.266667	4.46667
304	2	18	0	-2	-1	#NULL!	#NULL!	-2	0.333333	-0.375	1.25	#NULL!	#NULL!	0.125	0.75	0.5	1	#NULL!	#NULL!	0.5	3.5	#NULL!	#NULL!	7	4.75	6.25	6	0.5	1	#NULL!	#NULL!	0.5	3.5	3.57143	4.14286	#NULL!	#NULL!	4.14286	4	3.26667	1.06667	#NULL!	#NULL!	2.33333	-0.0666667
308	1	17	1	-2.66667	-1.33333	#NULL!	#NULL!	-1	2	1.25	2.25	#NULL!	#NULL!	3.125	2.375	1	1.5	#NULL!	#NULL!	1	3.5	#NULL!	#NULL!	4.75	4.5	5	4	1	1.5	#NULL!	#NULL!	1	3.5	4	#NULL!	#NULL!	#NULL!	4.71429	4.57143	4.06667	4.8	#NULL!	#NULL!	4.33333	3.53333
309	2	18	1	3	#NULL!	#NULL!	#NULL!	2	1	2	4.875	#NULL!	#NULL!	0.375	0.375	2	#NULL!	#NULL!	#NULL!	3	3	#NULL!	#NULL!	4.75	5	3.25	4.5	2	#NULL!	#NULL!	#NULL!	3	3	4.14286	4.85714	#NULL!	#NULL!	4.57143	#NULL!	2.46667	#NULL!	#NULL!	#NULL!	0.266667	0.266667
310	2	18	3	2	2.33333	#NULL!	#NULL!	3	3	4	#NULL!	#NULL!	#NULL!	7.5	7.5	3.5	4	#NULL!	#NULL!	3	3	#NULL!	#NULL!	3.75	#NULL!	4.5	4	3.5	4	#NULL!	#NULL!	3	3	4.57143	#NULL!	#NULL!	#NULL!	5.14286	5.14286	5.6	5.4	#NULL!	#NULL!	6.13333	6.13333
311	1	18	#NULL!	3	3	#NULL!	#NULL!	3	3	6.875	4	#NULL!	#NULL!	-6.75	6	4	3.5	#NULL!	#NULL!	4	4.5	#NULL!	#NULL!	5	4	4.5	4.5	4	3.5	#NULL!	#NULL!	4	4.5	5.28571	4.57143	#NULL!	#NULL!	4.28571	4.28571	6.86667	5.6	#NULL!	#NULL!	3.13333	5.13333
314	2	17	4	3	3	3	3	3	3	7.5	8.25	3.25	9	1.375	9	4.5	6	4	5.5	5.5	4	5	5	#NULL!	#NULL!	4	4.75	4.5	6	4	5.5	5.5	4	5.28571	6	6	5.85714	6	6	6.93333	9.4	4.26667	9.66667	-0.466667	6.26667
315	2	17	5	3	-3	-3	3	3	#NULL!	3.25	5.5	7.75	5.25	6	#NULL!	5	5	4	4.5	5.5	#NULL!	5.5	7	5.25	7	4.75	7	5	5	4	4.5	5.5	#NULL!	4.57143	5.28571	6	6	5.57143	#NULL!	1.13333	5.06667	-0.933333	3.86667	8.8	#NULL!
316	1	17	2	1.33333	0	1.33333	0.333333	0.666667	0.666667	3.5	5	4	3.125	3.375	1	2.5	2.5	3	2	2	2.5	5.5	6.5	5.75	5.5	6	#NULL!	2.5	2.5	3	2	2	2.5	4.14286	4.42857	4.42857	3.71429	4.28571	4.57143	1.13333	2	0.866667	-0.533333	-0.933333	-0.133333
320	1	18	5	2	3	1	2	3	3	5.125	3	4	3.75	5.5	5.5	5	4.5	5	4	4.5	4.5	5.25	5.5	4.75	3.5	4	4	5	4.5	5	4	4.5	4.5	5	5.28571	6	5	6	6	1.33333	2.8	3.26667	-0.533333	2	2
323	2	17	5	3	3	1	3	3	3	9	9	9	9	9	9	5	5	4	1	6	6	5.75	5.25	4.5	5.25	5	5	5	5	4	1	6	6	4.57143	6	6	6	6	6	8.8	8.2	10.4	10	8.73333	8.73333
324	1	18	#NULL!	1	0.666667	#NULL!	#NULL!	-0.666667	1	2.25	0.875	#NULL!	#NULL!	0.25	7.625	3	2.5	#NULL!	#NULL!	3	3	6	4.66667	4.25	4.75	4.5	4.5	3	2.5	#NULL!	#NULL!	3	3	#NULL!	#NULL!	#NULL!	#NULL!	4.57143	4.57143	-0.133333	2.8	#NULL!	#NULL!	-1.53333	4.2
325	2	18	0	1.33333	0.333333	0	2	2	1	1.66667	4.25	5.125	3.25	3.25	6.125	1	2	1	3	3	4	3.25	3	#NULL!	#NULL!	4.25	5	1	2	1	3	3	4	4	3.85714	4.71429	5.28571	5	4	5.86667	4.13333	6.46667	5.53333	6.46667	4.33333
329	1	18	2	3	1	1.66667	0.666667	1	1.33333	2.5	0.75	1.375	1.75	2.375	4.5	2.5	3	2	2	2	3.5	6.75	5.25	6.75	5.75	6.25	6	2.5	3	2	2	2	3.5	3.57143	2.85714	3.57143	3.28571	3.71429	4.85714	-0.466667	1.26667	-0.933333	-2.8	-3.26667	-6.06667
330	1	18	2	2	0.666667	0	0.666667	2.33333	2	2	2.25	1.875	1.375	2.25	3.625	3	3	3	3.5	2	4	4.5	5.25	4.75	3.5	4.25	5	3	3	3	3.5	2	4	4.42857	4	5.14286	4.42857	4	5.28571	4.8	5.13333	3.46667	4.6	5.46667	5
331	1	18	4	2.66667	2	3	3	2.33333	3	6	7.125	5.375	2.875	1.625	5.625	3.5	3	5	3.5	3	5	4.75	4.66667	5	5	5.25	5	3.5	3	5	3.5	3	5	5.42857	5.57143	5.57143	5.28571	5	5.28571	10.2667	8.4	3.8	2.93333	5.53333	4.33333
332	1	17	1	0.666667	2.66667	-0.333333	2	2.66667	1.66667	7.125	8.625	7.125	7.875	7.625	6.625	2.5	3	3	2	2.5	4	7	7	7	5.25	5.5	5.75	2.5	3	3	2	2.5	4	5.57143	5.71429	4.85714	5.42857	5.57143	5.42857	7.26667	5.46667	6	3.86667	5.53333	3.93333
336	1	18	0	-2.33333	1.66667	0	#NULL!	#NULL!	2	1.375	1.875	5.125	#NULL!	#NULL!	5.75	1.5	2.5	2	#NULL!	#NULL!	2.5	6.66667	6.5	6.66667	6.33333	7	6.5	1.5	2.5	2	#NULL!	#NULL!	2.5	3	4.14286	4.42857	#NULL!	#NULL!	3.57143	1.8	1.93333	-0.4	#NULL!	#NULL!	4.13333
341	1	17	3	0	0.333333	1.33333	1.33333	2	1.33333	5	4.125	4.25	2.375	3.25	4.125	3	3	3	2.5	1.5	3.5	2	5.66667	4	#NULL!	#NULL!	5	3	3	3	2.5	1.5	3.5	4.71429	4.57143	4.71429	5	4.57143	3.85714	5.4	6.26667	0.466667	3.93333	2.26667	1.13333
342	1	18	2	2.33333	-1.33333	2.33333	0	2	1.66667	5.75	6	5.875	5.875	6.875	5	2.5	3.5	3	1.5	3	3.5	5.33333	5	3.5	4	4.75	6.33333	2.5	3.5	3	1.5	3	3.5	#NULL!	3.85714	4.57143	4	4.42857	4.57143	5.13333	0.933333	2.66667	0.2	3.13333	-0.2
343	2	19	#NULL!	2.33333	2	#NULL!	#NULL!	#NULL!	2	6.25	2.5	#NULL!	#NULL!	#NULL!	2.875	5	4.5	#NULL!	#NULL!	#NULL!	3.5	4.75	3.5	4.5	4.75	5	3.5	5	4.5	#NULL!	#NULL!	#NULL!	3.5	4.85714	4.71429	#NULL!	#NULL!	#NULL!	5	10.8667	8.4	#NULL!	#NULL!	#NULL!	5.93333
345	2	18	3	2	2	2	1.66667	2	#NULL!	1.875	3.75	4.75	3.5	8.625	#NULL!	3.5	3.5	3	4	2	#NULL!	5.75	5.5	#NULL!	#NULL!	#NULL!	5.75	3.5	3.5	3	4	2	#NULL!	3.71429	5.14286	5.57143	4.85714	5.42857	#NULL!	4.46667	5.8	4.93333	6.86667	7.6	#NULL!
346	1	18	4	3	2	2	3	3	3	4.125	2.375	3.75	6	4.125	4.875	4	3.5	4	4.5	4	4	5	4.75	4.5	5.5	5.5	#NULL!	4	3.5	4	4.5	4	4	4	4.57143	4.14286	4.57143	5.42857	5.42857	1.93333	4.06667	-0.2	3.06667	3	7
349	1	17	#NULL!	1	-0.333333	#NULL!	#NULL!	1.33333	1.33333	2.5	1.14286	#NULL!	#NULL!	0.375	0.375	2	2	#NULL!	#NULL!	3	3	6.5	6	4.5	6.5	6.25	5.75	2	2	#NULL!	#NULL!	3	3	4.14286	4.16667	#NULL!	#NULL!	4	4	4.06667	1.8	#NULL!	#NULL!	0.333333	0.333333
351	1	19	#NULL!	-1.33333	0.666667	#NULL!	#NULL!	0.333333	0.333333	2.125	4	#NULL!	#NULL!	-0.875	-0.875	2	1.5	#NULL!	#NULL!	1.5	1.5	4.75	4.75	#NULL!	#NULL!	4	4	2	1.5	#NULL!	#NULL!	1.5	1.5	4.71429	4.57143	#NULL!	#NULL!	5.14286	5.14286	6.13333	1.86667	#NULL!	#NULL!	2.46667	2.46667
352	2	30	#NULL!	3	3	#NULL!	#NULL!	#NULL!	3	4.875	#NULL!	#NULL!	#NULL!	#NULL!	7.125	4	4.5	#NULL!	#NULL!	#NULL!	5	6	5.75	#NULL!	#NULL!	6.5	6.5	4	4.5	#NULL!	#NULL!	#NULL!	5	4.57143	6	#NULL!	#NULL!	#NULL!	6	8.2	8.26667	#NULL!	#NULL!	#NULL!	4.66667
354	1	18	#NULL!	1.33333	0.666667	#NULL!	#NULL!	1.33333	-2	3	2.75	#NULL!	#NULL!	3.125	5.25	2	1.5	#NULL!	#NULL!	2	3	#NULL!	#NULL!	#NULL!	#NULL!	#NULL!	7	2	1.5	#NULL!	#NULL!	2	3	4.28571	3.71429	#NULL!	#NULL!	4.14286	4.85714	4.13333	2.06667	#NULL!	#NULL!	-1.06667	0.0666667
355	1	25	#NULL!	-3	-1	#NULL!	#NULL!	2	0.333333	0.625	-0.5	#NULL!	#NULL!	4.5	3.875	1	0.5	#NULL!	#NULL!	0.5	3	6.75	5	#NULL!	#NULL!	6.25	5	1	0.5	#NULL!	#NULL!	0.5	3	4.57143	5	#NULL!	#NULL!	5	3.85714	5.6	2.13333	#NULL!	#NULL!	5.73333	1.13333
356	2	33	#NULL!	0.333333	0.333333	#NULL!	#NULL!	2	0.666667	1.75	1.5	#NULL!	#NULL!	1.75	3.75	1	0.5	#NULL!	#NULL!	0.5	2	5.25	6	#NULL!	#NULL!	6	4.33333	1	0.5	#NULL!	#NULL!	0.5	2	4.28571	3.71429	#NULL!	#NULL!	4.28571	4.57143	2.26667	1.66667	#NULL!	#NULL!	2.93333	0.8
357	2	18	#NULL!	2	-0.666667	#NULL!	#NULL!	0	-1	3.125	6	#NULL!	#NULL!	1.75	3.75	2	2	#NULL!	#NULL!	2	4	7	6.5	#NULL!	#NULL!	7	1	2	2	#NULL!	#NULL!	2	4	5.85714	5.57143	#NULL!	#NULL!	4.42857	5.28571	4.26667	-1.46667	#NULL!	#NULL!	-0.266667	-0.0666667
358	1	20	#NULL!	0.666667	-0.333333	#NULL!	#NULL!	3	0.333333	-0.25	1.625	#NULL!	#NULL!	2.875	3	2	1.5	#NULL!	#NULL!	2.5	4	4.75	4.75	#NULL!	#NULL!	4	4	2	1.5	#NULL!	#NULL!	2.5	4	4.42857	3.71429	#NULL!	#NULL!	5.28571	5	5.2	4.13333	#NULL!	#NULL!	5.46667	1.8
359	1	20	#NULL!	1.33333	2	#NULL!	#NULL!	1.33333	0	2.75	3.375	#NULL!	#NULL!	4	2.75	2	1.5	#NULL!	#NULL!	2	3.5	4.5	5.25	#NULL!	#NULL!	5.75	4.75	2	1.5	#NULL!	#NULL!	2	3.5	5.28571	4.28571	#NULL!	#NULL!	5.57143	4.57143	4.6	6.2	#NULL!	#NULL!	2.86667	-0.533333
361	1	21	#NULL!	-2.33333	-1.66667	#NULL!	#NULL!	-1	-1	1.375	0	#NULL!	#NULL!	2.25	3.5	1	1	#NULL!	#NULL!	0.5	4	5.75	5.75	#NULL!	#NULL!	5.75	5.75	1	1	#NULL!	#NULL!	0.5	4	4.28571	3.85714	#NULL!	#NULL!	3.42857	3.85714	1.6	-0.2	#NULL!	#NULL!	-1.66667	-3.4
363	1	19	#NULL!	1.66667	0.666667	#NULL!	#NULL!	3	0.333333	4.25	5.25	#NULL!	#NULL!	7.875	6.125	2	1.5	#NULL!	#NULL!	2	3.5	5	4.75	#NULL!	#NULL!	5.5	4.25	2	1.5	#NULL!	#NULL!	2	3.5	4.85714	4.14286	#NULL!	#NULL!	4.71429	5	7.13333	2.4	#NULL!	#NULL!	4.06667	4.8
365	1	17	4	3	3	3	3	#NULL!	3	7.875	7.875	7.125	8	#NULL!	7.875	4	4	3	4	#NULL!	4	5.75	5.5	#NULL!	#NULL!	6.75	5.25	4	4	3	4	#NULL!	4	5.85714	5.71429	5.28571	6	#NULL!	6	8.26667	3.6	7	6.26667	#NULL!	5.4
368	1	18	#NULL!	1.66667	0.333333	#NULL!	#NULL!	1.33333	2	1.75	7.125	#NULL!	#NULL!	2.5	5.5	3	2	#NULL!	#NULL!	1	3.5	4.75	5.5	5.33333	7	#NULL!	6	3	2	#NULL!	#NULL!	1	3.5	3.28571	4.85714	#NULL!	#NULL!	4	4	3.4	4.4	#NULL!	#NULL!	3.26667	2.6
370	1	18	1	-1	-2.33333	-0.666667	2	2.66667	2.66667	1.125	5.25	8.375	9	7.75	7.75	1.5	1.5	2	2	2	2	5.5	4.75	#NULL!	#NULL!	4.5	5.25	1.5	1.5	2	2	2	2	4.57143	#NULL!	4.42857	4.42857	5.28571	5.28571	1.46667	3.46667	3.26667	4.15385	5.6	5.6
371	2	18	#NULL!	1.33333	0	#NULL!	#NULL!	#NULL!	0	1.75	0.375	#NULL!	#NULL!	#NULL!	3.125	1	1	#NULL!	#NULL!	#NULL!	3	4.5	5.75	5.5	4.5	5.75	5.75	1	1	#NULL!	#NULL!	#NULL!	3	4.85714	5.14286	#NULL!	#NULL!	#NULL!	5.14286	3.93333	3.4	#NULL!	#NULL!	#NULL!	0.533333
377	1	18	#NULL!	2	2	#NULL!	2.33333	-3	2	3.125	3.75	#NULL!	3	2.5	2.5	3	4	#NULL!	4	4	4.5	6.25	6.25	#NULL!	#NULL!	#NULL!	5.75	3	4	#NULL!	4	4	4.5	4.57143	4.42857	#NULL!	4.71429	5	4.42857	5.2	2.93333	#NULL!	4.6	3	3
380	1	18	3	3	1.66667	2.33333	3	2.33333	3	4.75	8.375	5.375	6	4.375	6	4	4	3	4	3	3.5	5.25	5	#NULL!	4.75	4.75	4.75	4	4	3	4	3	3.5	5.14286	5.28571	5.14286	5.42857	4.71429	5	4.8	4.46667	2.8	4.6	3.6	1.33333
381	1	18	0	-1.66667	-1	0	#NULL!	0	-1.33333	1.625	4.125	3.5	#NULL!	1.25	2.875	1	1	2	#NULL!	1	3	7	7	7	6.25	6	6.5	1	1	2	#NULL!	1	3	4.85714	4.14286	5	#NULL!	4.14286	4.14286	3.26667	1.6	1.6	#NULL!	1.86667	0.2
384	2	18	3	2	2	2	1	2	2	7.25	5.5	2.5	2.625	5.25	2.875	3	3	3	2.5	2.5	4	4.75	4.5	5.5	#NULL!	5.5	5	3	3	3	2.5	2.5	4	5.14286	4.85714	5.28571	4.71429	5	5.14286	6.13333	6.06667	5.86667	3.2	4.33333	3.8
385	2	18	3	2.33333	3	1.33333	2.66667	1.66667	3	4.875	3.75	4.75	4.5	7.125	4.25	3.5	3.5	4	2	2	4	7	5.75	6	6	4.25	6	3.5	3.5	4	2	2	4	5	5.14286	6	5.28571	6	6	4.86667	0.533333	2.86667	4.06667	4.93333	3.06667
388	2	17	5	1.66667	-1	1	0.333333	3	0	0	2.625	0.5	2	4.125	2.875	4	2.5	3	2	2.5	3.5	5.66667	4.75	3.75	4.5	4.5	3.25	4	2.5	3	2	2.5	3.5	4.71429	4.71429	4.71429	4.71429	5.14286	4	5.8	4.8	4.53333	4.33333	-1.86667	3.8
389	1	17	2	3	3	2.33333	2	3	2.66667	4.75	4	4.875	5.5	5.25	3.625	2.5	2.5	2	2.5	3	4	5.75	2	4.5	4.75	3.75	3.25	2.5	2.5	2	2.5	3	4	5	5.28571	4.71429	5.14286	5.14286	5.28571	5.86667	7.86667	1.4	1.86667	5.4	2.06667
390	2	18	#NULL!	3	2.33333	#NULL!	#NULL!	1	3	5.25	3.5	#NULL!	#NULL!	1	6.375	4	3.5	#NULL!	#NULL!	1.5	5	5.25	4.5	4.5	5.5	6	5.5	4	3.5	#NULL!	#NULL!	1.5	5	4.57143	4.85714	#NULL!	#NULL!	4.14286	4.57143	5.86667	2.33333	#NULL!	#NULL!	2.2	-0.133333
392	1	18	2	0.333333	2.66667	0.666667	2.33333	1.66667	1.66667	4.625	8.625	4.875	7.5	6.75	6.75	2.5	2.5	3	3	2	2	3	4.33333	#NULL!	#NULL!	5	3.5	2.5	2.5	3	3	2	2	4.57143	5.28571	4.57143	4.42857	4.71429	4.71429	4.73333	7.66667	1.33333	2.53333	5.2	5.2
394	2	18	2	3	0.666667	2	1.33333	2.66667	3	3	0.75	4.875	3.125	5.875	3.875	3	3	3	2.5	3	4	6.5	6	6	6	5.75	5.75	3	3	3	2.5	3	4	5.14286	5.42857	5.42857	5.28571	5.85714	5.42857	7.66667	3.93333	3.4	4.13333	4.06667	3.66667
395	1	18	1	0.333333	1.33333	1	2.33333	2.66667	#NULL!	3.125	3	1.5	0.625	2.875	#NULL!	1.5	2	3	2	1.5	#NULL!	6.33333	4.5	6.66667	4	6.33333	5	1.5	2	3	2	1.5	#NULL!	4.71429	4.14286	4.42857	4.14286	4.57143	#NULL!	4.46667	3.33333	3.86667	4.6	1.73333	#NULL!
396	1	18	1	-1	0.333333	0	-1	2	2	3.375	2.25	2	3.25	2.875	2.5	1.5	2	1	1.5	1.5	4	4.75	6	5	6	5.5	#NULL!	1.5	2	1	1.5	1.5	4	3.71429	3.71429	4	4.14286	3.85714	4.14286	1.13333	0.933333	0.466667	0.333333	-1.33333	1.06667
397	1	#NULL!	#NULL!	1.33333	#NULL!	#NULL!	#NULL!	1.66667	0	-0.5	#NULL!	#NULL!	#NULL!	3.125	1.375	#NULL!	#NULL!	#NULL!	#NULL!	1	3.5	4.25	5.5	5	5.5	4.75	5	#NULL!	#NULL!	#NULL!	#NULL!	1	3.5	4.14286	#NULL!	#NULL!	#NULL!	4.14286	4	1.26667	#NULL!	#NULL!	#NULL!	-1	-1.06667
398	1	#NULL!	#NULL!	2	#NULL!	#NULL!	#NULL!	1.33333	0.666667	3.125	#NULL!	#NULL!	#NULL!	0	0.75	#NULL!	#NULL!	#NULL!	#NULL!	3	3	4.75	#NULL!	#NULL!	#NULL!	6	5	#NULL!	#NULL!	#NULL!	#NULL!	3	3	4.42857	#NULL!	#NULL!	#NULL!	4	4	3.66667	#NULL!	#NULL!	#NULL!	-0.533333	1.06667
400	2	18	#NULL!	1.33333	1	#NULL!	#NULL!	2	1.66667	1.875	3.5	#NULL!	#NULL!	3	4.75	3	2	#NULL!	#NULL!	2.5	3.5	4.25	4.25	#NULL!	#NULL!	4.5	4	3	2	#NULL!	#NULL!	2.5	3.5	4.14286	4.71429	#NULL!	#NULL!	3.42857	3.85714	6.06667	2	#NULL!	#NULL!	3.66667	1.73333
405	2	#NULL!	7	3	#NULL!	3	2	3	2	8.25	3.75	7.5	7.5	8.25	3	7	#NULL!	4	3.5	2.5	4	7	5	7	7	6	5.25	7	#NULL!	4	3.5	2.5	4	5	5	6	6	6	6	10.2667	0.866667	5.86667	5.4	9.06667	2.13333
411	1	18	#NULL!	1	3	#NULL!	-0.333333	0.333333	0.333333	3.5	3.625	#NULL!	4.875	3.625	3.625	2	3	3	1	1.5	1.5	5	4.75	#NULL!	4	4.25	4.25	2	3	3	1	1.5	1.5	4.28571	5.28571	#NULL!	4.42857	5.14286	5.14286	3.2	0.2	#NULL!	-0.4	0	0
414	2	17	#NULL!	3	1.66667	2.66667	1.66667	#NULL!	3	3.875	6.42857	0	3.875	#NULL!	2.5	3	2.5	2.5	2	#NULL!	5	7	7	3.75	3.5	#NULL!	4.66667	3	2.5	2.5	2	#NULL!	5	4.71429	4.85714	#NULL!	5.28571	#NULL!	5.28571	5.86667	3.42857	4.4	3.4	#NULL!	8.2
415	1	19	#NULL!	3	3	3	3	2.33333	2.33333	3.875	6.125	2.75	4.375	3.375	2.25	4	3.5	#NULL!	3	2.5	4	4.25	3	5.25	4.25	5.5	4.75	4	3.5	#NULL!	3	2.5	4	4.71429	4.28571	4.85714	5.14286	4.57143	5.14286	5.73333	4.93333	6.2	5.13333	5.8	#NULL!
417	1	18	6	3	1.33333	2	1	3	2	9	6.75	4	5	4	6.375	5	3.5	4	3	2.5	5	6	5.25	5.5	5.25	6.75	6	5	3.5	4	3	2.5	5	4.42857	3.28571	5.42857	4.71429	6	6	4.73333	6.13333	5.13333	4.4	22.6	3.53333
418	1	17	#NULL!	1.33333	3	3	2	3	3	9	6	8.25	6.125	8.25	8.25	3	2.5	#NULL!	2.5	2	4	6.75	6.25	#NULL!	4.75	4.75	6	3	2.5	#NULL!	2.5	2	4	6	5.14286	6	4.71429	5.42857	5.42857	8.2	10.1333	4.8	4.66667	3.2	3.4
418	2	17	#NULL!	3	2	0	-0.333333	1	2.66667	6.625	7.75	3.5	3.875	3.75	5.875	4	3.5	2	1	1.5	3	5.5	5.33333	4.75	#NULL!	#NULL!	#NULL!	4	3.5	2	1	1.5	3	4.42857	5.57143	4.85714	5.42857	5.42857	5	4.4	9.13333	8.53333	#NULL!	8.86667	8.86667
419	1	17	#NULL!	3	2	3	#NULL!	1.66667	3	5	8.25	4.625	#NULL!	4.25	7.125	3	2.5	#NULL!	#NULL!	3	#NULL!	6	4.75	5.25	5.25	6	6.25	3	2.5	#NULL!	#NULL!	3	#NULL!	4.71429	5.28571	3.42857	#NULL!	4.71429	4.85714	3.93333	3.73333	4.53333	3.46667	4.66667	4.6
422	1	17	#NULL!	3	3	3	3	3	3	4.125	6.625	5.75	5.25	6.375	6.375	4	4	#NULL!	3.5	3	3.5	4.25	4.75	5	5.5	6	5.5	4	4	#NULL!	3.5	3	3.5	5.57143	6	5.28571	6	5.85714	6	9.33333	10.3333	8.66667	10.9333	7	6.2
423	1	18	#NULL!	1	2	2	2	2	2	5.125	8.125	3.25	2.125	4	4.5	4	3.5	#NULL!	3	#NULL!	5	5.5	6.75	4.5	5.25	5.75	5	4	3.5	#NULL!	3	#NULL!	5	5.28571	5.85714	5.85714	4.28571	5.85714	5.42857	3.53333	3.78571	0.533333	1.46667	6.66667	4.73333
424	1	18	#NULL!	2.66667	2.33333	3	0	1.66667	2.66667	5.25	4.25	-3.625	0.25	-2.5	2.5	4	4	2.5	4	0.5	3.5	4.5	5.33333	5.5	5.25	5	5.75	4	4	2.5	4	0.5	3.5	4.71429	4.85714	5.28571	4	4	4	8.4	3.46667	2.93333	1.46667	0.0666667	2.86667
425	2	18	#NULL!	-2	0.333333	-0.333333	#NULL!	1.33333	-1.66667	2.5	4	0.5	#NULL!	0.875	0.125	3	2.5	1.5	1.5	1	#NULL!	6.25	5.5	5	4.5	5.25	5.75	3	2.5	1.5	1.5	1	#NULL!	4	4.28571	4.57143	#NULL!	4.42857	3.85714	0.133333	1.66667	1.86667	4	3.33333	-1
430	1	19	#NULL!	3	3	#NULL!	#NULL!	3	-3	7.125	9	#NULL!	#NULL!	8.25	9	4	4	#NULL!	#NULL!	1	4	6	5.5	#NULL!	#NULL!	4.5	6	4	4	#NULL!	#NULL!	1	4	3.71429	5.28571	#NULL!	#NULL!	5.57143	5.28571	11.6	9.6	#NULL!	#NULL!	2.73333	2.26667
431	1	18	#NULL!	1.66667	3	#NULL!	#NULL!	0.666667	1.66667	7.875	1.875	#NULL!	#NULL!	2.625	-0.25	3	2.5	#NULL!	#NULL!	#NULL!	3.5	4	6.33333	#NULL!	#NULL!	6.5	#NULL!	3	2.5	#NULL!	#NULL!	#NULL!	3.5	5.85714	5.14286	#NULL!	#NULL!	4.71429	4.71429	5.4	2.53333	#NULL!	#NULL!	1.46667	-0.933333
436	1	17	#NULL!	-1.66667	3	#NULL!	#NULL!	#NULL!	-3	4.625	1.75	#NULL!	#NULL!	#NULL!	2.25	1	0.5	#NULL!	#NULL!	3	3	3	2	#NULL!	#NULL!	#NULL!	5	1	0.5	#NULL!	#NULL!	3	3	4.57143	#NULL!	#NULL!	#NULL!	#NULL!	#NULL!	7.53333	1.93333	#NULL!	#NULL!	#NULL!	-2.4
437	1	18	#NULL!	3	-2.66667	#NULL!	#NULL!	3	2.66667	6.625	2.125	#NULL!	#NULL!	9	9	4	3.5	#NULL!	#NULL!	4.5	3	7	1	#NULL!	#NULL!	4.75	#NULL!	4	3.5	#NULL!	#NULL!	4.5	3	6	5.71429	#NULL!	#NULL!	6	6	9	7.6	#NULL!	#NULL!	8.2	5.93333
438	1	19	#NULL!	0.666667	2	#NULL!	#NULL!	2.33333	2.33333	4.75	9	#NULL!	#NULL!	0.75	7	2	1.5	#NULL!	#NULL!	4.5	3.5	5	5.5	#NULL!	#NULL!	5.25	4.5	2	1.5	#NULL!	#NULL!	4.5	3.5	5.71429	5.42857	#NULL!	#NULL!	5.28571	5.14286	2.73333	4.53333	#NULL!	#NULL!	7.26667	1.73333
439	1	18	#NULL!	2.33333	1.33333	#NULL!	#NULL!	3	2	6	5.125	#NULL!	#NULL!	5.875	8.625	2	1.5	#NULL!	#NULL!	#NULL!	4	4.5	2.75	#NULL!	#NULL!	7	7	2	1.5	#NULL!	#NULL!	#NULL!	4	4.42857	3.85714	#NULL!	#NULL!	5.42857	5.28571	7.13333	-0.933333	#NULL!	#NULL!	6.93333	6.06667
441	1	35	#NULL!	1.33333	-1	#NULL!	#NULL!	-0.666667	1	6.28571	2	#NULL!	#NULL!	7.875	5.625	3	2	#NULL!	#NULL!	1.5	4	4	5.25	#NULL!	#NULL!	4.5	3	3	2	#NULL!	#NULL!	1.5	4	4.85714	5	#NULL!	#NULL!	5.42857	4.71429	8.53333	3.4	#NULL!	#NULL!	7.06667	5.06667
443	1	20	#NULL!	3	-1	#NULL!	#NULL!	1.66667	3	1.875	3.375	#NULL!	#NULL!	0.375	0.5	2	2	#NULL!	#NULL!	3	3.5	4.5	3.5	#NULL!	#NULL!	1	4.25	2	2	#NULL!	#NULL!	3	3.5	4.42857	4.42857	#NULL!	#NULL!	4.28571	5	3.6	6.2	#NULL!	#NULL!	2.06667	4.66667
444	1	18	#NULL!	1.66667	3	#NULL!	#NULL!	0	1.66667	5	3.375	#NULL!	#NULL!	7.5	7.5	2	2	#NULL!	#NULL!	1.5	3.5	2	2.75	#NULL!	#NULL!	6.5	5.5	2	2	#NULL!	#NULL!	1.5	3.5	4.28571	5.42857	#NULL!	#NULL!	4.85714	5.14286	7	6.86667	#NULL!	#NULL!	5.86667	4.4
445	1	19	#NULL!	0	3	#NULL!	#NULL!	1.33333	0.666667	2.25	6.125	#NULL!	#NULL!	1.5	3.125	5	4.5	#NULL!	#NULL!	2.5	2.5	6	6	#NULL!	#NULL!	5	5.75	5	4.5	#NULL!	#NULL!	2.5	2.5	4.42857	5.28571	#NULL!	#NULL!	4.57143	4.28571	2.86667	4.2	#NULL!	#NULL!	1.4	-0.466667
456	1	19	#NULL!	0.666667	#NULL!	#NULL!	#NULL!	0.666667	2.33333	1	#NULL!	#NULL!	#NULL!	4	3.875	4	4	#NULL!	#NULL!	2.5	3.5	1.75	#NULL!	#NULL!	#NULL!	5.5	5.25	4	4	#NULL!	#NULL!	2.5	3.5	4.14286	4	#NULL!	#NULL!	4.85714	4.71429	3.4	2.33333	#NULL!	#NULL!	5.2	4.46667
458	2	33	#NULL!	3	#NULL!	#NULL!	#NULL!	3	3	6.75	#NULL!	#NULL!	#NULL!	6.875	5	4	4	#NULL!	#NULL!	4	4	6.5	#NULL!	#NULL!	#NULL!	7	7	4	4	#NULL!	#NULL!	4	4	4.57143	5	#NULL!	#NULL!	4.57143	4.57143	10	8.8	#NULL!	#NULL!	6.26667	5
461	1	20	#NULL!	-2	#NULL!	#NULL!	#NULL!	0.666667	-2	2.5	#NULL!	#NULL!	#NULL!	4	3.125	2	1.5	#NULL!	#NULL!	1	2	5.5	#NULL!	#NULL!	#NULL!	5.25	3.75	2	1.5	#NULL!	#NULL!	1	2	4.28571	4.57143	#NULL!	#NULL!	4	4.14286	4.26667	5.66667	#NULL!	#NULL!	3.6	1
464	1	19	#NULL!	2.66667	#NULL!	#NULL!	#NULL!	2	2	4.71429	#NULL!	#NULL!	#NULL!	5.375	5.375	3	3	#NULL!	#NULL!	3.5	3.5	7	#NULL!	#NULL!	#NULL!	6.25	6.25	3	3	#NULL!	#NULL!	3.5	3.5	4.71429	5.42857	#NULL!	#NULL!	5	5	7.06667	7.73333	#NULL!	#NULL!	6.06667	6.06667
469	1	20	#NULL!	2	3	#NULL!	#NULL!	2	2	5.25	8.625	#NULL!	#NULL!	4.25	3.5	3	2.5	#NULL!	#NULL!	0.5	4	6.5	6.5	#NULL!	#NULL!	6	5.75	3	2.5	#NULL!	#NULL!	0.5	4	4.71429	5.28571	#NULL!	#NULL!	5.14286	5.14286	5.66667	6.73333	#NULL!	#NULL!	6.93333	-0.2
471	1	#NULL!	#NULL!	3	1	#NULL!	#NULL!	3	3	6	9	#NULL!	#NULL!	9	9	#NULL!	#NULL!	#NULL!	#NULL!	8.5	6	6.5	#NULL!	#NULL!	#NULL!	7	6	#NULL!	#NULL!	#NULL!	#NULL!	8.5	6	6	#NULL!	#NULL!	#NULL!	3.85714	5.28571	7.4	#NULL!	#NULL!	#NULL!	2.8	8.2
688	2	17	2	1.66667	#NULL!	0.666667	2	0.333333	1.33333	6.75	#NULL!	1	0.625	0.375	-0.375	2.5	4	2.5	4.5	1	3.5	4.75	6	4.5	5	5	4.75	2.5	4	2.5	4.5	1	3.5	5.28571	#NULL!	4.28571	3.14286	3.71429	3.85714	7.26667	0.2	0.266667	0.8	0.666667	-3.8
2228	2	17	3	2	#NULL!	2	2.66667	2	2	1.5	#NULL!	3.5	2.25	1.5	2.25	3	4	3.5	3.5	4.5	4	4	4.25	4.5	4.25	4.5	6.33333	3	4	3.5	3.5	4.5	4	4.42857	#NULL!	4.71429	3.57143	4.71429	3.71429	7.13333	3.26667	#NULL!	#NULL!	4.8	#NULL!
